# Supplementary material for: Does promoting plant-based products in Veganuary lead to increased sales, and a reduction in meat sales? A natural experiment in a supermarket setting
Source: Public Health Nutr. 2022 Sep 8;25(11):3204–14. doi: 10.1017/S1368980022001914 (PMC9991543; doi:10.1017/S1368980022001914)
Supplement: Supplementary file 1 [file S1368980022001914sup.zip]

Archive with 2 entries (2 files):
- S1368980022001914sup001.docx
- S1368980022001914sup002.docx
